# Supplementary material for: HPV Vaccination in Immunosuppressed Patients with Established Skin Warts and Non-Melanoma Skin Cancer: A Single-Institutional Cohort Study
Source: Vaccines (Basel). 2023 Sep 15;11(9):1490. doi: 10.3390/vaccines11091490 (PMC10535650; doi:10.3390/vaccines11091490)
Supplement: Supplementary file 1 [file vaccines-11-01490-s001.zip]

Archive with 1 entries (1 files):
- vaccines-2515399-supplementary.pdf
